# Supplementary material for: Synthesis, Crystal Structure, Quantum Chemical Analysis, Electrochemical Behavior, and Antibacterial and Photocatalytic Activity of Co Complex with Pyridoxal-(S-Methyl)-isothiosemicarbazone Ligand
Source: Molecules. 2022 Jul 27;27(15):4809. doi: 10.3390/molecules27154809 (PMC9369583; doi:10.3390/molecules27154809)
Supplement: Supplementary file 1 [file molecules-27-04809-s001.zip]

Archive with 1 entries (1 files):
- molecules-1836254-supplementary.pdf
